# Supplementary material for: A Randomized Pilot Trial Comparing Position Emission Tomography (PET)-Guided Dose Escalation Radiotherapy to Conventional Radiotherapy in Chemoradiotherapy Treatment of Locally Advanced Nasopharyngeal Carcinoma
Source: PLoS One. 2015 Apr 27;10(4):e0124018. doi: 10.1371/journal.pone.0124018 (PMC4411028; doi:10.1371/journal.pone.0124018)
Supplement: S1 Table — (XLS) [file pone.0124018.s003.xls]

## Sheet: Sheet1
sequence number	Abbreviated name	Gender	Age	Recruitment date	Randomization date	Divide into groups	Diagnosis	Pathologic types	TNM Staging	Clinical stages	Short-term curative effect/近期疗效	Acute mucositis/急性粘膜炎	Nausea/vomiting/恶心/呕吐	bone marrow depression /骨髓抑制	Radioepidermitis/放射性皮炎	Xerostomia/口干	Skin dystrophy/皮肤营养失调/硬化	Subcutaneous fibrosis/皮下纤维化	Hearing loss/听力损失	follow-up time to Dec. 2012（survival months）	explanation/说明	follow-up time to Jun. 2013(survival months)	explanation/说明2
0001	ZXXI	M	68	2009-02-04	2009-02-07	B	NPC	WHO Ⅲ	T3N0M0	Ⅲ	PR	Ⅱ°	Ⅱ°	Ⅰ°	Ⅰ°	Ⅰ°	0	Ⅰ°	Ⅰ°	18	2010-2-28:regional recurrence and bone metastasis; 2010-9-25,Died of bleeding	/
0002	JXMI	M	64	2009-02-11	2009-02-14	A	NPC	WHO Ⅲ	T2N3M0	Ⅳa	PR	Ⅲ°	Ⅱ°	Ⅱ°	Ⅰ°	Ⅱ°	Ⅰ°	Ⅱ°	Ⅱ°	45		52
0003	XBQI	F	42	2009-02-12	2009-02-15	C	NPC	WHO Ⅲ	T2N2M0	Ⅲ											withdrawn/出组
0004	WMHU	F	20	2009-02-15	2009-02-19	B	NPC	WHO Ⅲ	T3N3M0	Ⅳa	CR	Ⅱ°	Ⅰ°	Ⅰ°	0	0	0	0	0	45		52
0005	ZQFE	M	41	2009-02-23	2009-02-26	A	NPC	WHO Ⅲ	T2N2M0	Ⅲ											withdrawn/出组	/	/
0006	CAMA	F	19	2009-03-07	2009-03-10	C	NPC	WHO Ⅲ	T3N2M0	Ⅲ	PR	Ⅱ°	Ⅱ°	Ⅰ°	Ⅰ°	Ⅱ°	0	0	0	45		51
0007	FSLI	F	50	2009-03-10	2009-03-14	B	NPC	WHO Ⅲ	T2N3M0	Ⅳa	PR	Ⅱ°	Ⅰ°	Ⅰ°	Ⅰ°	Ⅰ°	Ⅰ°	Ⅰ°	Ⅰ°	45		51
0008	WCJI	M	64	2009-03-15	2009-03-18	A	NPC	WHOⅡ	T3N2M0	Ⅲ	PR	Ⅲ°	Ⅰ°	Ⅱ°	Ⅰ°	Ⅰ°	0	Ⅱ°	Ⅰ°	45		51
0009	GFQU	M	55	2009-03-15	2009-03-19	C	NPC	WHO Ⅲ	T4N1M0	ⅣA	PR	Ⅱ°	Ⅰ°	0	Ⅱ°	0	Ⅰ°	Ⅱ°	Ⅰ°	35	2012-02-05distant metastasis(lung, bone);2012-02-27died	35
0010	WQLI	M	69	2009-03-16	2009-03-19	B	NPC	WHOⅡ	T4N1M0	Ⅳa		0	Ⅰ°	Ⅰ°	0	0	0	0	0		withdrawn/出组	/
0011	WUSU	M	18	2009-03-31	2009-04-05	C	NPC	WHOⅡ	T3N3M0	ⅣA											withdrawn/出组
0012	LXYU	F	70	2009-04-02	2009-04-06	B	NPC	WHOⅡ	T3N1M0	Ⅲ		0	Ⅰ°	Ⅰ°	0	0	0	0	0		withdrawn/出组	/
0013	ZLYI	F	60	2009-04-06	2009-04-09	A	NPC	WHOⅡ	T3N2M0	Ⅲ	PR	Ⅲ°	Ⅱ°	Ⅱ°	Ⅱ°	Ⅰ°	0	Ⅰ°	Ⅰ°	44		50
0014	WQXI	F	47	2009-04-11	2009-04-15	C	NPC	WHOⅡ	T3N1M0	Ⅲ	CR	Ⅱ°	Ⅰ°	0	Ⅰ°	Ⅰ°	0	Ⅰ°	0	44		50
0015	WFZH	M	32	2009-04-14	2009-04-17	A	NPC	WHO Ⅲ	T3N2M0	Ⅲ											withdrawn/出组	/	/
0016	MELO	M	45	2009-04-22	2009-04-25	B	NPC	WHO Ⅲ	T2N1M0	Ⅲ	PR	Ⅱ°	Ⅱ°	Ⅱ°	Ⅰ°	Ⅰ°	0	Ⅰ°	Ⅰ°	44		50
0017	SLPE	M	18	2009-04-22	2009-04-25	A	NPC	WHO Ⅲ	T4N3M0	Ⅳa											withdrawn/出组	/	/
0018	LGSH	M	57	2009-04-30	2009-05-03	C	NPC	WHO Ⅲ	T2N1M0	Ⅲ	CR	Ⅰ°	Ⅰ°	Ⅰ°	Ⅰ°	Ⅰ°	0	0	Ⅰ°	43		49
0019	LGLI	F	56	2009-05-03	2009-05-06	B	NPC	WHO Ⅲ	T3N3M0	Ⅳa	CR	Ⅱ°	Ⅰ°	Ⅰ°	Ⅰ°	Ⅰ°	Ⅰ°	Ⅱ°	Ⅱ°	43		49
0020	DSLI	F	61	2009-05-04	2009-05-08	A	NPC	WHO Ⅲ	T2N2M0	Ⅲ	PR	Ⅲ°	Ⅱ°	Ⅱ°	Ⅰ°	Ⅱ°	Ⅰ°	Ⅱ°	Ⅱ°	43		49
0021	MMCH	F	44	2009-05-13	2009-05-17	A	NPC	WHO Ⅲ	T2N3M0	Ⅳa	PR	Ⅲ°	Ⅱ°	0	Ⅰ°	Ⅰ°	Ⅰ°	Ⅰ°	Ⅰ°	43	2011-03-24:bone metastasis	49
0022	YCGA	M	53	2009-05-19	2009-05-22	C	NPC	WHO Ⅲ	T4N2M0	ⅣA	PR	Ⅱ°	Ⅰ°	Ⅰ°	Ⅰ°	Ⅰ°	0	Ⅰ°	Ⅰ°	43		49
0023	WWLA	F	56	2009-06-10	2009-06-15	B	NPC	WHOⅡ	T3N1M0	Ⅲ	PR	Ⅱ°	Ⅱ°	Ⅱ°	Ⅰ°	Ⅰ°	Ⅰ°	Ⅰ°	Ⅰ°	42	2011-10-21: in-field GTV recurrence	48
0024	SJWE	M	49	2009-06-13	2009-06-16	C	NPC	WHO Ⅲ	T4N2M0	ⅣA	PR	Ⅰ°	Ⅰ°	Ⅰ°	Ⅰ°	0	0	0	Ⅰ°	42		48
0025	GXZH	M	28	2009-06-17	2009-06-20	A	NPC	WHO Ⅲ	T2N2M0	Ⅲ	PR	Ⅰ°	Ⅰ°	Ⅰ°	0	0	0	0	0	42		47
0026	ZHBI	M	39	2009-06-18	2009-06-21	B	NPC	WHO Ⅲ	T2N2M0	Ⅲ	PR	Ⅲ°	0	Ⅲ°	Ⅰ°	Ⅱ°	0	Ⅰ°	Ⅱ°	42		48
0027	GZLI	M	63	2009-06-22	2009-06-25	A	NPC	WHO Ⅲ	T2N1M0	Ⅲ											withdrawn/出组	/	/
0028	DWQI	M	39	2009-07-14	2009-07-17	C	NPC	WHO Ⅲ	T3N2M0	Ⅲ	CR	Ⅰ°	Ⅰ°	Ⅰ°	Ⅰ°	Ⅰ°	0	Ⅰ°	0	41		47
0029	WFCH	F	47	2009-08-04	2009-08-10	A	NPC	WHO Ⅲ	T2N2M0	Ⅲ	PR	Ⅱ°	Ⅰ°	Ⅰ°	Ⅰ°	Ⅰ°	0	Ⅰ°	Ⅰ°	40		46
0030	XZTI	F	23	2009-08-17	2009-08-20	B	NPC	WHO Ⅲ	T3N2M0	Ⅲ	/	Ⅱ°	Ⅰ°	Ⅰ°	Ⅰ°	Ⅰ°	0	0	Ⅰ°	/	withdrawn/出组	/
0031	ZYSH	M	66	2009-08-31	2009-09-04	A	NPC	WHOⅡ	T4N1M0	Ⅳa	PR	Ⅱ°	Ⅰ°	Ⅲ°	Ⅲ°	Ⅰ°	Ⅱ°	Ⅱ°	Ⅱ°	22	2011-04-18: in-field GTV recurrence, liver metastasisand and bone metastasis; 2011-6-21, died	/
0032	XSFE	M	41	2009-09-07	2009-09-11	A	NPC	WHO Ⅲ	T2N2M0	Ⅲ	PR	Ⅱ°	Ⅰ°	0	Ⅰ°	Ⅱ°	0	Ⅰ°	Ⅰ°	39		45
0033	LJXI	M	57	2009-09-08	2009-09-12	B	NPC	WHO Ⅲ	T4N1M0	Ⅳa	PR	Ⅲ°	Ⅱ°	Ⅱ°	Ⅱ°	Ⅱ°	Ⅰ°	Ⅱ°	Ⅱ°	39		45
0034	DWXI	M	20	2009-09-21	2009-09-24	B	NPC	WHO Ⅲ	T4N2M0	Ⅳa	PR	Ⅲ°	Ⅱ°	0	Ⅱ°	Ⅱ°	Ⅰ°	Ⅱ°	0	39		45
0035	PZXI	M	52	2009-09-22	2009-09-25	A	NPC	WHO Ⅲ	T4N2M0	Ⅳa	PR	Ⅱ°	Ⅱ°	Ⅲ°	Ⅱ°	Ⅰ°	Ⅰ°	Ⅱ°	Ⅱ°	18	2010-11-28: in-field GTV recurrence and bone metastasis; 2011-03-17, died	/
0036	ZYBI	M	60	2009-10-05	2009-10-09	A	NPC	WHO Ⅲ	T3N0M0	Ⅲ	PR	Ⅲ°	Ⅱ°	Ⅱ°	Ⅰ°	Ⅱ°	Ⅰ°	Ⅰ°	Ⅱ°	38		44
0037	ZRCA	M	53	2009-10-15	2009-10-18	C	NPC	WHO Ⅲ	T3N2M0	Ⅲ											withdrawn/出组
0038	LSME	F	62	2009-11-01	2009-11-05	C	NPC	WHO Ⅲ	T2N2M0	Ⅲ	CR	Ⅱ°	Ⅰ°	Ⅰ°	Ⅰ°	Ⅱ°	0	Ⅱ°	Ⅱ°	35		41
0039	XUHE	M	18	2009-11-10	2009-11-15	A	NPC	WHO Ⅲ	T4N2M0	Ⅳa											withdrawn/出组	/	/
0040	ZXGU	M	48	2009-12-18	2009-12-21	C	NPC	WHO Ⅲ	T2N2M0	Ⅲ											withdrawn/出组
0041	CXQI	M	46	2009-12-28	2010-01-03	C	NPC	WHO Ⅲ	T3N2M0	Ⅲ											withdrawn/出组
0042	ZXJU	M	50	2010-01-04	2010-01-08	B	NPC	WHO Ⅲ	T2N2M0	Ⅲ											withdrawn/出组	/
0043	YSLI	M	29	2010-01-04	2010-01-10	C	NPC	WHO Ⅲ	T3N2M0	Ⅲ											withdrawn/出组
0044	WMXI	F	65	2010-02-20	2010-02-24	B	NPC	WHO Ⅲ	T2N2M0	Ⅲ	PR	Ⅱ°	Ⅰ°	Ⅰ°	Ⅰ°	Ⅰ°	0	Ⅰ°	Ⅰ°	34		40
0045	ZXZH	F	46	2010-03-31	2010-04-04	B	NPC	WHOⅡ	T2N2M0	Ⅲ	PR	Ⅰ°		0	Ⅰ°	0	0	Ⅰ°	Ⅰ°	33		39
0046	YDDO	M	25	2010-04-15	2010-04-18	A	NPC	WHO Ⅲ	T2N2M0	Ⅲ	CR	Ⅰ°	0	0	0	0	0	0	0	32		38
0047	MJQI	M	38	2010-04-21	2010-04-24	B	NPC	WHOⅡ	T3N2M0	Ⅲ	PR	Ⅲ°	Ⅱ°	Ⅱ°	Ⅰ°	Ⅱ°	Ⅰ°	Ⅰ°	Ⅰ°	32		38
0048	TWCA	F	47	2010-05-07	2010-05-10	A	NPC	WHO Ⅲ	T4N2M0	Ⅳa	PR	Ⅲ°	Ⅱ°	Ⅲ°	Ⅲ°	Ⅱ°	Ⅱ°	Ⅱ°	Ⅱ°	10	2011-01-12: in-field GTV recurrence ,regional recurrence and bone metastasis; 2011-3-19, died	/
0049	CXDE	M	54	2010-05-13	2010-05-16	C	NPC	WHO Ⅲ	T2N2M0	Ⅲ	CR	Ⅲ°	Ⅱ°	Ⅱ°	Ⅰ°	Ⅰ°	0	Ⅱ°	Ⅱ°	31		37
0050	LYJI	F	51	2010-05-14	2010-05-19	C	NPC	WHO Ⅲ	T2N2M0	Ⅲ	CR	Ⅲ°	Ⅱ°	Ⅰ°	Ⅰ°	Ⅰ°	0	Ⅰ°	Ⅱ°	31		37
0051	FEYA	M	54	2010-05-29	2010-06-01	B	NPC	WHOⅡ	T1N2M0	Ⅲ	PR	Ⅱ°	Ⅰ°	0	Ⅰ°	Ⅰ°	0	Ⅱ°	Ⅰ°	31		37
0052	LSJI	M	51	2010-06-18	2010-06-22	A	NPC	WHO Ⅲ	T3N2M0	Ⅲ	PR	Ⅱ°	Ⅰ°	Ⅰ°	Ⅰ°	Ⅰ°	0	Ⅰ°	Ⅰ°	30		36
0053	LIQI	F	49	2010-06-26	2010-06-29	A	NPC	WHO Ⅲ	T4N1M0	Ⅳa	PR	Ⅲ°	Ⅱ°	Ⅰ°	Ⅰ°	Ⅰ°	Ⅰ°	Ⅰ°	Ⅰ°	15	2011-04-20: in-field GTV recurrence and lung metastasis; 2011-9-26, died	/
0054	WGSH	M	43	2010-07-05	2010-07-09	B	NPC	WHO Ⅲ	T3N2M0	Ⅲ	CR	Ⅲ°	0	0	0	Ⅰ°	0	0	0	29		35
0055	ZSSA	F	20	2010-07-15	2010-07-19	C	NPC	WHO Ⅲ	T4N2M0	ⅣA	PR	Ⅱ°	Ⅰ°	Ⅱ°	Ⅲ°	Ⅰ°	Ⅱ°	Ⅱ°	Ⅰ°	29		35
0056	SYXI	M	51	2010-07-16	2010-07-19	A	NPC	WHO Ⅲ	T3N3M0	Ⅳa	PR	Ⅱ°	Ⅱ°	Ⅰ°	Ⅰ°	Ⅰ°	0	Ⅰ°	Ⅰ°	29		35
0057	CAHU	M	41	2010-07-17	2010-07-20	C	NPC	WHO Ⅲ	T3N0M0	Ⅲ	PR	Ⅲ°	Ⅱ°	Ⅱ°	Ⅱ°	Ⅱ°	Ⅰ°	Ⅱ°	Ⅰ°	29		35
0058	LZYU	M	54	2010-07-24	2010-07-29	B	NPC	WHOⅡ	T2N3M0	Ⅳa		0	0	0	0	0	0	0	0		withdrawn/出组	/
0059	HCJI	M	48	2010-07-27	2010-07-30	C	NPC	WHO Ⅲ	T2N2M0	Ⅲ	CR	Ⅲ°	Ⅰ°	Ⅱ°	Ⅰ°	Ⅱ°	0	Ⅰ°	Ⅱ°	29		35
0060	NHXI	M	52	2010-08-15	2010-08-19	A	NPC	WHO Ⅲ	T3N0M0	Ⅲ											withdrawn/出组	/
0061	CGDI	M	47	2010-08-29	2010-09-03	A	NPC	WHO Ⅲ	T2N2M0	Ⅲ	PR	Ⅱ°	Ⅰ°	Ⅰ°	0	0	0	0	Ⅰ°	28		34
0062	ZZJU	F	55	2010-09-01	2010-09-06	A	NPC	WHO Ⅲ	T1N3M0	Ⅳa	PR	Ⅱ°	Ⅰ°	0	Ⅰ°	Ⅰ°	0	Ⅰ°	Ⅰ°	27		33
0063	JGSH	M	63	2010-09-15	2010-09-19	B	NPC	WHO Ⅲ	T4N2M0	Ⅳa	PR	Ⅲ°	Ⅱ°	Ⅲ°	Ⅲ°	Ⅱ°	Ⅱ°	Ⅱ°	Ⅱ°	27	2012-6-10:lung metastasis	33
0064	WXZH	M	55	2010-09-15	2010-09-20	A	NPC	WHO Ⅲ	T2N3M0	Ⅳa	PR	Ⅱ°	Ⅰ°	Ⅰ°	Ⅰ°	Ⅰ°	0	Ⅰ°	Ⅰ°	27		33
0065	GRLA	F	62	2010-10-06	2010-10-10	A	NPC	WHO Ⅲ	T3N2M0	Ⅲ	PR	Ⅰ°	Ⅰ°	Ⅰ°	Ⅰ°	Ⅰ°	0	Ⅰ°	Ⅰ°	26		32
0066	YDYI	F	67	2010-10-11	2010-10-13	B	NPC	WHO Ⅲ	T4N2M0	Ⅳa	PR	Ⅱ°	Ⅰ°	Ⅱ°	Ⅰ°	Ⅱ°	0	Ⅰ°	Ⅰ°	24	2012-06-12: in-field GTV recurrence and bone metastasis; 2012-10-23, died	/
0067	LFMI	M	55	2010-10-27	2010-11-01	A	NPC	WHO Ⅲ	T4N1M0	Ⅳa	PR	Ⅲ°	Ⅱ°	0	0	Ⅱ°	Ⅰ°	Ⅰ°	0	26		32
0068	JXLO	M	67	2010-11-13	2010-11-16	A	NPC	WHOⅡ	T2N2M0	Ⅲ	CR	Ⅲ°	Ⅱ°	Ⅱ°	Ⅰ°	Ⅰ°	0	Ⅱ°	Ⅱ°	25		31
0069	MKBI	M	34	2010-11-22	2010-12-03	B	NPC	WHO Ⅲ	T2N2M0	Ⅲ	PR	Ⅱ°	Ⅰ°	Ⅰ°	Ⅰ°	Ⅰ°	0	Ⅰ°	Ⅰ°	25
0070	WAXI	F	45	2010-12-09	2010-12-11	C	NPC	WHO Ⅲ	T3N2M0	Ⅲ	CR	Ⅲ°	Ⅰ°	Ⅲ°	0	Ⅰ°	0	Ⅰ°	0	24		30
0071	WJXI	M	70	2010-11-26	2010-11-31	B	NPC	WHO Ⅲ	T4N0M0	Ⅳa											withdrawn/出组	/
0072	YRPO	M	55	2011-01-09	2011-01-13	A	NPC	WHO Ⅲ	T3N2M0	Ⅲ	PR	Ⅲ°	Ⅱ°	Ⅰ°	Ⅱ°	Ⅱ°	Ⅰ°	Ⅰ°	Ⅰ°	23		29
0073	ZDSU	M	64	2011-01-17	2011-01-21	C	NPC	WHOⅡ	T4N1aM0	ⅣA	CR	Ⅰ°	0	0	Ⅰ°	Ⅰ°	Ⅰ°	Ⅰ°	Ⅰ°	23		29
0074	HHGA	M	46	2011-02-08	2011-02-11	C	NPC	WHO Ⅲ	T3N3M0	ⅣA	PR	Ⅲ°	Ⅰ°	Ⅱ°	Ⅰ°	Ⅱ°	Ⅰ°	Ⅰ°	Ⅰ°	22		28
0075	LNMI	M	44	2011-01-09	2011-01-13	B	NPC	WHO Ⅲ	T3N1M0	Ⅲ	PR	Ⅰ°	Ⅱ°	0	0	0	0	Ⅰ°	Ⅰ°	23		29
0076	LKCH	M	42	2011-02-10	2011-02-14	C	NPC	WHO Ⅲ	T1N2M0	Ⅲ	PR	Ⅱ°	Ⅱ°	Ⅱ°	Ⅰ°	Ⅰ°	0	Ⅰ°	Ⅰ°	22		28
0077	SUFA	F	36	2011-02-12	2011-02-15	A	NPC	WHOⅡ	T2N2M0	Ⅲ	PR	Ⅲ°	Ⅱ°	Ⅱ°	Ⅰ°	0	0	Ⅱ°	Ⅰ°	22		27
0078	ZXWE	M	37	2011-03-02	2011-03-05	C	NPC	WHO Ⅲ	T3N2M0	Ⅲ	CR	Ⅱ°	Ⅰ°	Ⅰ°	0	Ⅰ°	0	Ⅰ°	0	21		27
0079	CZHU	M	58	2011-02-08	2011-02-13	B	NPC	WHO Ⅲ	T3N2M0	Ⅲ	PR	Ⅱ°	Ⅱ°	Ⅰ°	Ⅰ°	Ⅰ°	0	Ⅰ°	Ⅰ°	22		28
0080	XUFE	M	18	2011-03-07	2011-03-11	C	NPC	WHO Ⅲ	T2N3M0	ⅣA	CR	Ⅱ°	Ⅰ°	Ⅱ°	Ⅰ°	0	0	0	Ⅰ°	21		27
0081	LZFE	M	40	2011-02-19	2014-02-21	B	NPC	WHO Ⅲ	T4N1M0	Ⅳa	PR	Ⅰ°	Ⅱ°	0	Ⅰ°	0	0	Ⅰ°	0	22		28
0082	ZHXI	F	46	2011-03-14	2011-03-17	C	NPC	WHOⅡ	T2N2M0	Ⅲ	CR	Ⅱ°	0	0	0	0	Ⅰ°	Ⅱ°	Ⅱ°	21		27
0083	LFLE	M	46	2011-03-25	2011-03-29	C	NPC	WHO Ⅲ	T3N1M0	Ⅲ	CR	Ⅱ°	Ⅱ°	Ⅰ°	0	0	0	Ⅰ°	Ⅰ°	20		26
0084	NXPI	M	55	2011-03-07	2011-03-10	B	NPC	WHO Ⅲ	T2N3M0	Ⅳa	PR	Ⅲ°	Ⅱ°	Ⅱ°	Ⅱ°	Ⅱ°	Ⅱ°	Ⅱ°	Ⅱ°	21		27
0085	LXZH	M	46	2011-03-10	2011-03-15	B	NPC	WHO Ⅲ	T3N2M0	Ⅲ	PR	Ⅱ°	Ⅱ°	Ⅰ°	Ⅰ°	Ⅰ°	Ⅰ°	Ⅱ°	Ⅰ°	21		27
