# Supplementary material for: A Randomized Pilot Trial Comparing Position Emission Tomography (PET)-Guided Dose Escalation Radiotherapy to Conventional Radiotherapy in Chemoradiotherapy Treatment of Locally Advanced Nasopharyngeal Carcinoma
Source: PLoS One. 2015 Apr 27;10(4):e0124018. doi: 10.1371/journal.pone.0124018 (PMC4411028; doi:10.1371/journal.pone.0124018)
Supplement: S2 Table — (XLS) [file pone.0124018.s004.xls]

## Sheet: Sheet1
sequence number	Full name	Abbreviated name	Gender	Age	Recruitment date	Randomization date	Divide into groups	Pathologic types	TNM Staging	Clinical stages	SUVmax-Primary tumor	SUVmean-Primary tumor	SUVmax-LN	SUVmean-LN	The number of lymph nodes were found by PET/CT	Total volume of GTVPET-CT (cm2)	Total volume of GTVCT (cm2)	Volume of PTV1(cm2)	Volume of PTV2(cm2)	Short-term curative effect/近期疗效	Acute mucositis/急性粘膜炎	Nausea/vomiting/恶心/呕吐	bone marrow depression /骨髓抑制	Radioepidermitis/放射性皮炎	Xerostomia/口干	Skin dystrophy/皮肤营养失调/硬化/	Subcutaneous fibrosis/皮下纤维化	Hearing loss/听力损失	follow-up time to Dec. 2012（months）	explanation/说明	follow-up time to Jun. 2013(months)	explanation/说明2
0006	陈阿满	CAMA	F	19	2009-03-07	2009-03-10	C	WHO Ⅲ	T3N2M0	Ⅲ	9.82	4.64	6.42	3.43	4	12.32	24.54	453.21	267.32	PR	Ⅱ°	Ⅱ°	Ⅰ°	Ⅰ°	Ⅱ°	0	0	0	45		51
0009	郭方全	GFQU	M	55	2009-03-15	2009-03-19	C	WHO Ⅲ	T4N1M0	ⅣA	12.23	4.52	5.62	3.46	2	9.87	21.45	532.53	424.26	PR	Ⅱ°	Ⅰ°	0	Ⅱ°	0	Ⅰ°	Ⅱ°	Ⅰ°	35	2012-02-05distant metastasis(lung, bone);2012-02-27died	35
0014	魏庆侠	WQXI	F	47	2009-04-11	2009-04-15	C	WHOⅡ	T3N1M0	Ⅲ	10.23	4.58	7.14	4.21	2	12.43	21.25	405.12	286.43	CR	Ⅱ°	Ⅰ°	0	Ⅰ°	Ⅰ°	0	Ⅰ°	0	44		50
0018	林贵生	LGSH	M	57	2009-04-30	2009-05-03	C	WHO Ⅲ	T2N1M0	Ⅲ	9.75	5.96	6.07	3.07	1	14.68	25.07	432.66	497	CR	Ⅰ°	Ⅰ°	Ⅰ°	Ⅰ°	Ⅰ°	0	0	Ⅰ°	43		49
0022	杨传高	YCGA	M	53	2009-05-19	2009-05-22	C	WHO Ⅲ	T4N2M0	ⅣA	7.28	4.39	4.09	2.6	12	54.94	123.97	693.02	545.5	PR	Ⅱ°	Ⅰ°	Ⅰ°	Ⅰ°	Ⅰ°	0	Ⅰ°	Ⅰ°	43		49
0024	拾景文	SJWE	M	49	2009-06-13	2009-06-16	C	WHO Ⅲ	T4N2M0	ⅣA	7.48	3.84	5.12	2.55	3	22.07	71.12	690.2	438.42	PR	Ⅰ°	Ⅰ°	Ⅰ°	Ⅰ°	0	0	0	Ⅰ°	42		48
0028	戴维强	DWQI	M	39	2009-07-14	2009-07-17	C	WHO Ⅲ	T3N2M0	Ⅲ	7.3	4.95	7.8	4.24	3	26.75	26.84	572.88	452.54	CR	Ⅰ°	Ⅰ°	Ⅰ°	Ⅰ°	Ⅰ°	0	Ⅰ°	0	41		47
0038	吕素梅	LSME	F	62	2009-11-01	2009-11-05	C	WHO Ⅲ	T2N2M0	Ⅲ	8.37	5.63	6.63	3.35	5	43.58	80.44	456.24	283.12	CR	Ⅱ°	Ⅰ°	Ⅰ°	Ⅰ°	Ⅱ°	0	Ⅱ°	Ⅱ°	35		41
0049	陈祥德	CXDE	M	54	2010-05-13	2010-05-16	C	WHO Ⅲ	T2N2M0	Ⅲ	3.75	2.73	3.73	2.27	3	11.09	37.16	626.95	404.39	CR	Ⅲ°	Ⅱ°	Ⅱ°	Ⅰ°	Ⅰ°	0	Ⅱ°	Ⅱ°	31		37
0050	刘英杰	LYJI	F	51	2010-05-14	2010-05-19	C	WHO Ⅲ	T2N2M0	Ⅲ	11.27	6.75	1.66	1.27	3	4.12	17.59	443.98	269.68	CR	Ⅲ°	Ⅱ°	Ⅰ°	Ⅰ°	Ⅰ°	0	Ⅰ°	Ⅱ°	31		37
0055	纵莎莎	ZSSA	F	20	2010-07-15	2010-07-19	C	WHO Ⅲ	T4N2M0	ⅣA	7.56	4.52	6.23	3.72	4	21.64	45.23	610.65	428.24	PR	Ⅱ°	Ⅰ°	Ⅱ°	Ⅲ°	Ⅰ°	Ⅱ°	Ⅱ°	Ⅰ°	29		35
0057	常爱华	CAHU	M	41	2010-07-17	2010-07-20	C	WHO Ⅲ	T3N0M0	Ⅲ	7.23	3.42	0	0	0	4.18	10.25	374.91	234.64	PR	Ⅲ°	Ⅱ°	Ⅱ°	Ⅱ°	Ⅱ°	Ⅰ°	Ⅱ°	Ⅰ°	29		35
0059	黄传金	HCJI	M	48	2010-07-27	2010-07-30	C	WHO Ⅲ	T2N2M0	Ⅲ	9.25	4.53	7.24	3.35	2	7.57	34.19	545.58	178.28	CR	Ⅲ°	Ⅰ°	Ⅱ°	Ⅰ°	Ⅱ°	0	Ⅰ°	Ⅱ°	29		35
0070	王爱侠	WAXI	F	45	2010-12-09	2010-12-11	C	WHO Ⅲ	T3N2M0	Ⅲ	4.62	3.58	3.95	2.26	5	21.72	45.11	406.03	214.4	CR	Ⅲ°	Ⅰ°	Ⅲ°	0	Ⅰ°	0	Ⅰ°	0	24		30
0073	赵德顺	ZDSU	M	64	2011-01-17	2011-01-21	C	WHOⅡ	T4N1aM0	ⅣA	4.22	3.48	3.62	2.76	2	13.05	41.56	615.47	243.8	CR	Ⅰ°	0	0	Ⅰ°	Ⅰ°	Ⅰ°	Ⅰ°	Ⅰ°	23		29
0074	胡洪刚	HHGA	M	46	2011-02-08	2011-02-11	C	WHO Ⅲ	T3N3M0	ⅣA	3.9	2.36	4.63	2.61	6	29.27	56.72	391	321	PR	Ⅲ°	Ⅰ°	Ⅱ°	Ⅰ°	Ⅱ°	Ⅰ°	Ⅰ°	Ⅰ°	22		28
0076	梁开船	LKCH	M	42	2011-02-10	2011-02-14	C	WHO Ⅲ	T1N2M0	Ⅲ	10.43	4.16	6.64	4.27	5	7.65	15.75	453.38	257.14	PR	Ⅱ°	Ⅱ°	Ⅱ°	Ⅰ°	Ⅰ°	0	Ⅰ°	Ⅰ°	22		28
0078	张新文	ZXWE	M	37	2011-03-02	2011-03-05	C	WHO Ⅲ	T3N2M0	Ⅲ	4.65	3.26	4.58	3.12	2	2.66	16.15	355.54	271.78	CR	Ⅱ°	Ⅰ°	Ⅰ°	0	Ⅰ°	0	Ⅰ°	0	21		27
0080	许 飞	XUFE	M	18	2011-03-07	2011-03-11	C	WHO Ⅲ	T2N3M0	ⅣA	4.97	3.86	4.97	3.62	10	54.17	103.6	451.82	326.56	CR	Ⅱ°	Ⅰ°	Ⅱ°	Ⅰ°	0	0	0	Ⅰ°	21		27
0082	赵 侠	ZHXI	F	46	2011-03-14	2011-03-17	C	WHOⅡ	T2N2M0	Ⅲ	6.65	4.24	5.28	3.27	2	2.77	13.13	231.02	230.09	CR	Ⅱ°	0	0	0	0	Ⅰ°	Ⅱ°	Ⅱ°	21		27
0083	刘法雷	LFLE	M	46	2011-03-25	2011-03-29	C	WHO Ⅲ	T3N1M0	Ⅲ	3.3	2.77	6.26	3.7	3	13.14	38.86	338.38	261.07	CR	Ⅱ°	Ⅱ°	Ⅰ°	0	0	0	Ⅰ°	Ⅰ°	20		26
